# Supplementary material for: Th1 responses in vivo require cell-specific provision of OX40L dictated by environmental cues
Source: Nat Commun. 2020 Jul 9;11:3421. doi: 10.1038/s41467-020-17293-3 (PMC7347572; doi:10.1038/s41467-020-17293-3)
Supplement: Supplementary file 3 — Source Data [file 41467_2020_17293_MOESM3_ESM.xlsx]

## Sheet: Figure 1
	Figure 1
		Graph				Raw data					Statistical test and p values
							GS	GS x CD30-/- x OX40-/-
							8.13255	1.27101				GS x CD30-/- x OX40-/-	0.0281	*
							3.0099	2.99036				vs.
							4.73904	2.51953				GS
							2.67901	1.97866
							6.14826	3.3355
							8.95288	5.77593
							3.22581	5.17094
							3.76772	5.14472
							8.36707	2.93524
							7.47778	3.98839
							10.667	3.28719			Mann-Whitney two tailed T test
							GS	GS x CD30-/- x OX40-/-
							0.234192	0.0521257				GS x CD30-/- x OX40-/-	<0.0001	****
							0.550178	0.0900901				vs.
							0.361357	0.0822004				GS
							0.355271	0.25019
							1.48067	0.091683
							2.24981	0.273349
							0.802281	0.188841
							0.429553	0.391566
							2.4739	0.0684638
							2.04897	0.138307
							2.95767	0.0626866
											Mann-Whitney two tailed T test
							GS	GS x CD30-/- x OX40-/-
							8.31	4.74				GS x CD30-/- x OX40-/-	<0.0001	****
							13.6	4.25				vs.
							21.2	4.39				GS
							14.1	3.84
							28.1	3.57
							28.1	6.59
							28.2	4.86
							25.8	7.85
							31.9	2.48
							30.8	3.57
							30.1	2.2
											Mann-Whitney two tailed T test
							GS	GS x CD30-/- x OX40-/-
							1.61593	0.734647				GS x CD30-/- x OX40-/-	0.4009	ns
							2.07845	1.88867				vs.
							0.690757	1.2583				GS
							1.0134	3.82108
							2.95058	2.41873
							4.28571	4.07267
							1.51163	3.67521
							1.35433	3.37068
							2.22338	2.04108
							2.23473	2.40989
							3.20635	1.84776			Mann-Whitney two tailed T test
							GS	GS x CD30-/- x OX40-/-
							2.57986	0.599057				GS x CD30-/- x OX40-/-	0.0233	*
							4.10543	1.05283				vs.
							1.26936	0.93617				GS
							0.415328	1.2293
							0.892139	0.231939
							1.20933	0.411958
							0.548989	0.338956
							0.399788	1.63279
							2.94546	0.331568
							3.40238	0.598567
							2.08587	0.268446			Mann-Whitney two tailed T test
							GS	GS x CD30-/- x OX40-/-
							70.7	24.3				GS x CD30-/- x OX40-/-	0.0004	***
							71.3	32				vs.
							68.9	30.3				GS
							47.9	22.7
							48.5	22.9
							54.8	25.4
							54.9	27.8
							24.8	28.6
							39.3	21
							29.7	28
							50.5	38.6
											Mann-Whitney two tailed T test
							GS	GS x CD30-/- x OX40-/-
							20.19	7.22097				GS x CD30-/- x OX40-/-	0.0262	*
							21.5776	6.37701				vs.
							10.8346	12.8624				GS
							14.3458	6.38453
							24.6756	15.3014
							16.0453	8.22067
							10.8626	13.5973
											Mann-Whitney two tailed T test
							GS	GS x CD30-/- x OX40-/-
							1.99832	0.47302				GS x CD30-/- x OX40-/-	0.0006	***
							3.80313	0.898326				vs.
							2.22953	0.328347				GS
							1.49095	0.870119
							5.12953	0.130833
							4.21536	0.596374
							1.51745	0.20907
											Mann-Whitney two tailed T test
							GS	GS x CD30-/- x OX40-/-
							26.7	3.55				GS x CD30-/- x OX40-/-	0.0006	***
							20	8.8				vs.
							15.9	7.85				GS
							16.6	7.64
							19.1	5.88
							15.1	2.08
							18.6	5.15
											Mann-Whitney two tailed T test
							GS	GS x CD30-/- x OX40-/-
							7.99655	4.63171				GS x CD30-/- x OX40-/-	0.535	ns
							5.38695	4.22214				vs.
							9.36978	8.73826				GS
							7.13084	4.21379
							11.6107	10.0382
							7.93129	5.9529
							5.8218	9.42271
											Mann-Whitney two tailed T test

## Sheet: Figure 2
	Figure 2
		Graph				Raw data					Statistical test and p values
							WT	OX40-/-	CD30-/+ x OX40-/-
							5.93414	6.81818	1.15552			WT vs. OX40-/-	0.1029	ns
							6.00818	3.776	0.897978			WT vs. CD30-/+ x OX40-/-	<0.0001	****
							4.35777	8.39499	2.18374			OX40-/- vs. CD30-/+ x OX40-/-	0.0593	ns
							9.50074	6.01272	1.39475
							10.8894	3.81986	2.58019
							8.56669	4.89421	4.44906
							7.27895	3.48662	3.69362
							4.3362	0.977636	4.3758
							14.6347	4.86648	1.10292
							8.25068	2.96924	1.67321
							5.74993	7.69898	0.808552
							2.53774	4.37862	4.29733
							7.55869	8.38755	2.89945
							4.89461	5.12021	2.57329
							7.15821	3.83019	2.56417		Kruskal-Wallis one-way ANOVA with post hoc Dunn’s test
							1.69118	3.99421	3.26745
							6.17304	3.74147	3.95968
							5.32611		5.42937
							4.03053		5.08323
							11.5517		3.63172
							WT	OX40-/-	CD30-/+ x OX40-/-
							3.45941	0.981333	1.05283			WT vs. OX40-/-	0.0021	**
							3.17568	2.50597	0.93617			WT vs. CD30-/+ x OX40-/-	<0.0001	****
							2.15198	2.35695	1.2293			OX40-/- vs. CD30-/+ x OX40-/-	0.5093	ns
							5.64254	1.23788	0.231939
							4.54468	0.818363	0.411958
							3.59712	0.712401	0.338956
							3.38277	0.415335	1.63279
							0.856366	1.64793	0.331568
							3.8272	0.574388	0.598567
							2.52747	0.975534	0.268446
							0.800383	0.909091	1.21564
							2.88362	2.36209	0.427781
							2.16667	1.05241	0.503633
							6.12537	1.15327	0.842825		Kruskal-Wallis one-way ANOVA with post hoc Dunn’s test
							3.56799	0.518757	0.399495
							0.748663	0.660681	0.862903
							2.58758	1.85455	2.4552
							2.19175		1.82458
							3.12105		1.14449
							8.08663		0.599057
							WT	OX40-/-	CD30-/+ x OX40-/-
							45.3	19	12.4			WT vs. OX40-/-	<0.0001	****
							36.8	17	25.3			WT vs. CD30-/+ x OX40-/-	<0.0001	****
							41.3	20.2	24.3			OX40-/- vs. CD30-/+ x OX40-/-	>0.9999	ns
							41.2	24.9	16.8
							45.7	22.9	15.4
							31.6	28.9	24.3
							24.6	37.2	30.3
							37.4	12.7	32
							34.9	20.8	22.7
							54	26.1	22.9
							50.4	29.5	25.4
							43.9	19.7	27.8
							56.3	14.6	28.6
							70	17.7	21
							44.3	20.3	28		Kruskal-Wallis one-way ANOVA with post hoc Dunn’s test
							49.8	35.6	38.6
							44.3	44.9	21.8
							41.9		45.2
							55.4		35.9
							57.1		31.5
							WT	OX40-/-	CD30-/+ x OX40-/-
							2.00033	4.2	1.78302			WT vs. OX40-/-	>0.9999	ns
							2.45199	2.56533	2.97736			WT vs. CD30-/+ x OX40-/-	0.0312	*
							1.89195	5.19093	2.42837			OX40-/- vs. CD30-/+ x OX40-/-	0.005	**
							2.93648	3.06085	2.82166
							5.29362	2.21709	0.542235
							3.85169	3.59281	1.4619
							2.82737	2.38975	0.786572
							3.11466	0.451544	0.468118
							6.33268	2.73366	0.651623
							3.71768	2.04645	0.878207
							2.59875	5.96779	0.461341
							1.32758	2.91454	2.74487
							4.01038	5.21924	1.96527
							2.26716	2.44025	1.84164
							2.71212	3.56499	1.79304
							0.451203	3.02037	2.43061		Kruskal-Wallis one-way ANOVA with post hoc Dunn’s test
							2.86359	2.45487	2.73656
							2.75179		2.50175
							0.625954		2.77209
							2.4979		2.04566
							GS	CD30-/- x OX40-/-	CD30-/- x OX40-/+	CD30-/+ x OX40-/-
							28.1	10.9	8.63	4.51		GS vs. CD30-/- x OX40-/-	0.0443	*
							13.3	8.44	6.99	4.93		GS vs. CD30-/- x OX40-/+	>0.9999	ns
							14.4	7.59	13.5	6.84		GS vs. CD30-/+ x OX40-/-	0.0005	***
							37.1	10.8	18.1	9.05		CD30-/- x OX40-/- vs. CD30-/- x OX40-/+	>0.9999	ns
							27.6	14.7	24.5	13.3		CD30-/- x OX40-/- vs. CD30-/+ x OX40-/-	>0.9999	ns
							32.3	9.38	40.1	13.5		CD30-/- x OX40-/+ vs. CD30-/+ x OX40-/-	0.048	*
							35.3	11.7	24.3	6.1
							40.4	16.7	19.9	6.05
											Kruskal-Wallis one-way ANOVA with post hoc Dunn’s test
							GS	CD30-/- x OX40-/-	CD30-/- x OX40-/+	CD30-/+ x OX40-/-
							1.7267	0.424561	2.40717	0.986145		GS vs. CD30-/- x OX40-/-	0.024	*
							2.5362	1.15007	1.99364	0.503278		GS vs. CD30-/- x OX40-/+	>0.9999	ns
							0.991766	0.919573	3.29761	1.65038		GS vs. CD30-/+ x OX40-/-	0.0156	*
							5.46818	1.27265	2.1651	1.80775		CD30-/- x OX40-/- vs. CD30-/- x OX40-/+	0.0109	*
							2.56422	1.52152	2.13928	0.852029		CD30-/- x OX40-/- vs. CD30-/+ x OX40-/-	>0.9999	ns
							1.98394	1.09173	1.38068	0.393574		CD30-/- x OX40-/+ vs. CD30-/+ x OX40-/-	0.0069	**
							6.09634	1.28814	9.3059	0.865964
							5.92561	0.890277	9.64917	1.48352
											Kruskal-Wallis one-way ANOVA with post hoc Dunn’s test
							GS	CD30-/- x OX40-/-	CD30-/- x OX40-/+	CD30-/+ x OX40-/-
							74.9	34.8	61.4	28.4		GS vs. CD30-/- x OX40-/-	0.0109	*
							64.8	39.2	67.7	42.3		GS vs. CD30-/- x OX40-/+	>0.9999	ns
							55.2	28	86	46.9		GS vs. CD30-/+ x OX40-/-	0.017	*
							66.6	32.7	71.7	28.1		CD30-/- x OX40-/- vs. CD30-/- x OX40-/+	0.0014	**
							60.6	24.1	57.7	26		CD30-/- x OX40-/- vs. CD30-/+ x OX40-/-	>0.9999	ns
							43	32.5	41	34.1		CD30-/- x OX40-/+ vs. CD30-/+ x OX40-/-	0.0024	**
							69.3	38.7	80.4	38.2
							61.3	33.2	81	27.7
											Kruskal-Wallis one-way ANOVA with post hoc Dunn’s test
							PKGCre	PKGCre x OX40L	OX40KO			PKGCre vs. PKGCre x OX40L	0.0274	*
							5.94951	4.96764	0.977636			PKGCre vs. OX40KO	0.0039	**
							12.6806	4.37239	4.86648			PKGCre x OX40L vs. OX40KO	>0.9999	ns
							13.8284	3.36162	2.96924
							8.55313	5.35988	3.81986
							8.71385	5.05948	4.89421
							5.6314	2.33029	3.48662
									6.01272
									3.81986
									4.89421
											Kruskal-Wallis one-way ANOVA with post hoc Dunn’s test
							PKGCre	PKGCre x OX40L	OX40KO
							2.14599	1.46926	0.415335			PKGCre vs. PKGCre x OX40L	0.0182	*
							7.05461	1.39553	1.64793			PKGCre vs. OX40KO	0.0123	*
							7.9813	0.819188	0.574388			PKGCre x OX40L vs. OX40KO	>0.9999	ns
							3.03693	1.05326	1.23788
							3.97641	1.05472	0.818363
							2.08679	0.547112	0.712401
									0.981333
									2.50597
									2.35695
											Kruskal-Wallis one-way ANOVA with post hoc Dunn’s test
							PKGCre	PKGCre x OX40L	OX40KO			PKGCre vs. PKGCre x OX40L	0.0136	*
							36.3	30.3	24.9			PKGCre vs. OX40KO	0.0218	*
							55.4	28.1	35.6			PKGCre x OX40L vs. OX40KO	>0.9999	ns
							35.2	23.3	20.3
							57.1	19.4	29.5
							42.9	18.6	14.6
							32	20	17.7
									38.6
									31.2
									15.7
											Kruskal-Wallis one-way ANOVA with post hoc Dunn’s test

## Sheet: Figure 3
	Figure 3
		Graph				Raw data					Statistical test and p values
							Rorc Cre	Rorc Cre x OX40L	OX40-/-
							11.4756	6.21429	5.09924			Rorc Cre vs. Rorc Cre x OX40L	>0.9999	ns
							10.6955	7.23998	7.08511			Rorc Cre vs. OX40-/-	0.1164	ns
							11.7648	10.3859	6.81818			Rorc Cre x OX40L vs. OX40-/-	0.0726	ns
							5.34162	8.82193	3.776
							4.52481	6.96783	8.39499
							4.74629	6.13853	6.01272
							8.16028	5.88258	3.81986
							3.27808	5.97998	4.89421
							8.12812	9.39815	3.48662
							6.1274	6.12768	0.977636
							13.919	2.78001	4.86648		Kruskal-Wallis one-way ANOVA with post hoc Dunn’s test
								7.23748	2.96924
								8.68999	7.30749
								3.48188	5.98086
								6.12857
								10.2217
								14.3404
							Rorc Cre	Rorc Cre x OX40L	OX40-/-			Rorc Cre vs. Rorc Cre x OX40L	>0.9999	ns
							4.67111	2.20669	1.33072			Rorc Cre vs. OX40-/-	0.0021	**
							4.07841	2.55529	1.39362			Rorc Cre x OX40L vs. OX40-/-	0.0147	*
							6.0993	4.26087	1.85455
							1.88997	2.5123	0.981333
							1.16956	1.60787	2.50597
							2.11015	2.62819	2.35695
							2.64972	1.14129	1.23788
							1.75111	1.57889	0.818363
							3.29396	3.0517	0.712401
							2.42537	2.12156	0.415335
							7.83355	1.0614	1.64793
								2.4588	0.574388
								2.40398	2.16867		Kruskal-Wallis one-way ANOVA with post hoc Dunn’s test
								0.95444	1.06858
								2.38714
								4.89655
								7.66552
							CD11c Cre	CD11cCre x H2-Ab1f/f				CD11cCre x H2-Ab1f/f	0.0079	**
							8.26176	0.0251046				vs.
							8.45872	0.0191617				CD11c Cre
							5.69924	0.0122387
							3.0849	0.031981
							9.92982	0.0112184
											Mann-Whitney two tailed T test
							CD11c Cre	CD11CCre x OX40Lf/f	CD30-/-OX40-/-			CD11c Cre vs. CD11CCrex OX40Lf/f	0.0349	*
							8.01513	3.14763	1.15552			CD11c Cre vs. CD30-/-OX40-/-	0.0082	**
							5.85391	3.27964	0.897978			CD11CCrex OX40Lf/f vs. CD30-/-OX40-/-	>0.9999	ns
							6.65532	3.89744	2.18374
							4.39612	5.99732	1.39475
							7.35709	1.65323	2.58019
							5.28691	2.44405	4.44906
							4.54886	3.49278	3.69362
							14.9751	4.56093	4.3758
							9.67857	2.5607	1.10292
								4.62227	1.67321
									0.808552
									7.29578		Kruskal-Wallis one-way ANOVA with post hoc Dunn’s test
									9.23523
									11.3034
									5.80597
							CD11c Cre	CD11CCre x OX40Lf/f	CD30-/-OX40-/-
							3.23329	0.706503	0.599057			CD11c Cre vs. CD11CCrex OX40Lf/f	0.0076	**
							2.74957	0.635294	1.05283			CD11c Cre vs. CD30-/-OX40-/-	0.0001	***
							3.28511	1.37892	0.93617			CD11CCrex OX40Lf/f vs. CD30-/-OX40-/-	>0.9999	ns
							2.47723	2.74221	0.231939
							4.6882	0.579637	1.2293
							3.55143	1.15488	0.411958
							1.98328	0.888989	0.338956
							4.53571	1.0776	1.63279
							7.92865	0.934498	0.331568
								1.80712	0.598567
									0.268446
									0.958498		Kruskal-Wallis one-way ANOVA with post hoc Dunn’s test
									1.72072
									3.64052
									0.916418
							CD11c Cre	CD11CCre x OX40Lf/f	CD30-/-OX40-/-
							43.6	13.1	25.5			CD11c Cre vs. CD11CCrex OX40Lf/f	0.0018	**
							46.9	18.6	23.6			CD11c Cre vs. CD30-/-OX40-/-	0.0008	***
							52.9	32.2	39.1			CD11CCrex OX40Lf/f vs. CD30-/-OX40-/-	>0.9999	ns
							55.9	15.8	36.5
							64	47.1	28.6
							67	36.4	21
							40.5	48.3	28
							42.5	22.5	38.6
							44.9	16.8	22.7
								34.1	22.9
									25.4
									27.8		Kruskal-Wallis one-way ANOVA with post hoc Dunn’s test
									24.3
									30.3
									32
							CD11c Cre	CD11CCre x OX40Lf/f	CD30-/-OX40-/-
							3.90416	2.20914	1.78302			CD11c Cre vs. CD11CCrex OX40Lf/f	0.8235	ns
							2.4313	2.1991	2.97736			CD11c Cre vs. CD30-/-OX40-/-	0.8198	ns
							2.77447	2.14245	2.42837			CD11CCrex OX40Lf/f vs. CD30-/-OX40-/-	>0.9999	ns
							1.38113	2.5176	2.82166
							1.95991	0.841734	0.542235
							1.12666	0.963891	1.4619
							2.23119	3.06251	0.786572
							4.39286	2.18186	0.468118
							5.6962	1.34149	0.651623
								2.25029	0.878207		Kruskal-Wallis one-way ANOVA with post hoc Dunn’s test
									0.461341
									5.65217
									6.65415
									6.22665
									4.14925

## Sheet: Figure 4
	Figure 4
		Graph				Raw data					Statistical test and p values
						OX40L-/-	Untreated	24 hrs	48 hrs	72 hrs
						1.86	16.9	37.9	34.6	19.9		PGKcre x OX40L vs. Untreated	>0.9999	ns
						1.78	32	39.5	34.5	20.2		PGKcre x OX40L vs. 24 hrs	<0.0001	****
						0.39	18.7	40.4	31.1	19.6		PGKcre x OX40L vs. 48 hrs	0.0171	*
						0.59	17.7	45.3	30.3	18.1		PGKcre x OX40L vs. 72 hrs	0.7691	ns
						0.72	18.2	45.4	24	14.1		Untreated vs. 24 hrs	0.0019	**
							12.2	44.5	32.5	27.2		Untreated vs. 48 hrs	0.6029	ns
							10.7	50.2	30.1			Untreated vs. 72 hrs	>0.9999	ns
								58.9				24 hrs vs. 48 hrs	0.8249	ns
								57.4				24 hrs vs. 72 hrs	0.0186	*
												48 hrs vs. 72 hrs	>0.9999	ns
											Kruskal-Wallis one-way ANOVA with post hoc Dunn’s test
							UN	GS
							0.13	57.2				GS	0.0003	***
							0.022	46.7				vs.
							0	57.1				UN
							0.01	55.6
							0	61.3
								59.1
								37
								59.8
								42.7
								35.3
								53
								47.8			Mann-Whitney two tailed T test
							GS	Other
							51.5996	58.6869				Other	<0.0001	****
							41.3131	28.9478				vs.
							71.0522	28.2001				NK
							71.7999	32.7197
							67.2803	43.7637
							56.2363	37.4064
							62.5936	43.6578
							56.3422	23.815
							76.185	20.5293
							79.4707	33.0214
							66.9786	25.8235
							74.1765	48.4004			Mann-Whitney two tailed T test
						OX40L-/-	Untreated	24 hrs	IFN𝜸KO
						1.86	16.9	35.1	26.8			WT	0.0002	***
						1.78	32	39	29.7			vs.
						0.39	18.7	34.5	27.6			Untreated
						0.59	17.7	37.9	30
						0.72	18.2	40.3	25.1			IFNGKO	0.0002	***
							12.2	41.3	28.6			vs.
							10.7	44.8	29.6			WT
								45.4
								44.5
											Mann-Whitney two tailed T test
							WT	IL-12KO
							74.1	40.2				IL-12KO	0.0012	**
							89.8	42				vs.
							92.7	43.8				WT
							92.3	27.1
							87.3	35.5
							89.6	41
							80.2
											Mann-Whitney two tailed T test
							WT	IL-12KO				IL-12KO	0.0012	**
							12.725	4.634				vs.
							15.361	5.223				WT
							17.308	4.712
							13.679	5.081
							15.451	5.184
							10.272	4.552
							14.458
											Mann-Whitney two tailed T test
							WT	IL-12KO				IL-12KO	0.0338	*
							33.6	20				vs.
							28.6	22.1				WT
							41.3	26.3
							39.1	34.2
							31.7	30.9
							48.3	31.8
							48.3
											Mann-Whitney two tailed T test
							IFNG	WT	CD1D
							0.92	93.2	94
							0.5	91.4	95.4
							0.49	93.4	96.9
							0.24	91	95.7

## Sheet: Figure 5
	Figure 5
		Graph				Raw data					Statistical test and p values
							Control	aCD40	IFNy
							10.6	26.2	64.5		Control vs. aCD40	0.1044	ns
							13	30.8	40.7		Control vs. IFNy	<0.0001	****
							11.3	22.6	47.9		aCD40 vs. IFNy	0.1044	ns
							15.8	34.3	43.3
							14.8	30.2	38.8
							14.7	34.2	50.2
							16.7	28.9	50.9
											Kruskal-Wallis one-way ANOVA with post hoc Dunn’s test
						CD11c cre con	CD11c cre x IFNgRf/f	IFNGKO
						44	24.2	25			CD11c cre con vs. CD11c cre x IFNgRf/f	0.0166	*
						46.4	25.1	28.6			CD11c cre con vs. IFNGKO	0.0053	**
						43.5	36.6	31.3			CD11c cre x IFNgRf/f vs. IFNGKO	>0.9999	ns
						48.7	29.7	31.3
						41.4	29.6	32.3
						44.3	30.3	30.7
						31.8	33.9	24.2
						36.4	27.3
						31.2	34.9
						32.1	33.2
						38.6	32
						35.3					Kruskal-Wallis one-way ANOVA with post hoc Dunn’s test
						32.3
						30.7
						control	CD11c cre x IFNyR				CD11c cre x IFNyR	0.0286	*
						70.1	11.6				vs.
						84.5	7.8				control
						62.5	7.21
						87	7.03
											Mann-Whitney two tailed T test
						Control	WT	CD11cCre x IFNgRf/f			WT		0.0006	***
						10.6	64.5	29.9			vs.
						13	40.7	30.2			Control
						11.3	47.9	41.1
						15.8	43.3	40.6
						14.8	38.8				CD11cCre x IFNgRf/f		0.0061	**
						14.7	50.2				vs.
						16.7	50.9				Control
											CD11cCre x IFNgRf/f		0.0424	*
											vs.
											WT
											Mann-Whitney two tailed T test

## Sheet: Figure 6
	Figure 6		Graph				Raw data					Statistical test and p values
							IFNg+ NK		IFNg+ CD8
							2	1	3	2		IFNg+ CD8	0.726	ns
							2	1	1	2		vs.
							1	2	1	1		IFNg+ NK
							1	2	1	1
							1	4	1	1
							1	1	2	1
							1	1	1	1
							1	2	1	1
							2	1	2	3
							3	2	1	2
							1	1	3	2
							3	1	3	2
							3	2	1	2
							1	1	4	1
							1	1	1	1		unpaired T test
							4	1	1	1
							2	1	2	1
							1	2	2	1
							1	1	1	1
							1	1	1	2
							4	2	1	1
							2	2	4	1
							3	3	3	4
							1	1	1	1
							4	1	2	1
							4	2	2	1
							1	1	1	2
							2	1	1	3
							2	1	1	2
							1	1	1	6
							2	2	1	5
							5	6	1	3
							3	3	4
							2	2	2
							2	1	2
							UN	WT Lm	IFNgKO	NK dep	NK CD8 dep		UN vs. WT Lm	<0.0001	****
							5.69365	39.9513	5.87125	16.6605	11.7726		UN vs. IFNgKO	>0.9999	ns
							5.91711	34.7156	4.29715	13.1891	9.33281		UN vs. aNK	0.0081	**
							5.47038	38.5761	5.40329	12.838	12.3655		UN vs. NK CD8	0.0717	ns
							2.9183	25.747	2.56221	11.3553	6.81427		WT Lm vs. IFNgKO	<0.0001	****
							2.9287	26.4176	4.11373	8.60395	11.1711		WT Lm vs. aNK	<0.0001	****
							4.19713	27.8204	3.4536	9.02716			WT Lm vs. NK CD8	<0.0001	****
													IFNgKO vs. aNK	0.0061	**
													IFNgKO vs. NK CD8	0.0565	ns
													aNK vs. NK CD8	0.9294	ns
												One-way ANOVA with post hoc Tukey’s tests
							UN	WT Lm	IFNgKO	NK dep	NK CD8 dep		UN vs. WT Lm	<0.0001	****
							1.2	7.75	0.91	2.85	1.92		UN vs. IFNgKO	0.9735	ns
							1.68	7.26	0.72	2.23	1.5		UN vs. aNK	0.4476	ns
							1.13	5.65	0.82	1.99	1.68		UN vs. NK CD8	0.7632	ns
							0.6	4.61	0.56	1.43	1.4		WT Lm vs. IFNgKO	<0.0001	****
							0.66	3.66	0.6	1.37	1.59		WT Lm vs. aNK	<0.0001	****
							0.72	3.86	0.57	1.26			WT Lm vs. NK CD8	<0.0001	****
													IFNgKO vs. aNK	0.1762	ns
													IFNgKO vs. NK CD8	0.423	ns
													aNK vs. NK CD8	0.9909	ns
												One-way ANOVA with post hoc Tukey’s tests
							UN	WT Lm	IFNgKO	aNK	NK CD8		UN vs. WT Lm	<0.0001	****
							19.5	35	28.3	26.8	22.4		UN vs. IFNgKO	<0.0001	****
							20.1	36.5	24.9	26.4	19.1		UN vs. aNK	0.0002	***
							17.8	34.5	27.8	26.9	22.7		UN vs. NK CD8	0.0429	*
							14.3	31.1	28.7	28.2	24.6		WT Lm vs. IFNgKO	0.0121	*
							13.1	29.1	28.5	22.2	21.1		WT Lm vs. aNK	0.0004	***
							18.3	29.7	25.2	20.6			WT Lm vs. NK CD8	<0.0001	****
													IFNgKO vs. aNK	0.6624	ns
													IFNgKO vs. NK CD8	0.0226	*
													aNK vs. NK CD8	0.2893	ns
												One-way ANOVA with post hoc Tukey’s tests

## Sheet: Figure 7 
	Figure 7
			Graph				Raw data					Statistical test and p values
							Unstimulated	IFNg	NK cells	IL-12/15	NK cells + IL-12/15
							24	57.2	39	32.1	84.4		Unstimulated vs. IFNg	0.026	*
							19.1	64.8	30.7	45.1	77.1		Unstimulated vs. NK cells	>0.9999	ns
							13.6	67.9	12.9	24.4	77.9		Unstimulated vs. IL-12/15	>0.9999	ns
							15.5	77	27.4	40.4	82.7		Unstimulated vs. NK cells + IL-12/15	0.0037	**
							47.3	88.8	28.8	29.1	77.2
							73.5	92.8	67.4	80.9	88.5
												Kruskal-Wallis one-way ANOVA with post hoc Dunn’s test
							Unstimulated	IFNg	NK cells	IL-12/15	NK cells + IL-12/15
							0.572	1.815	0.952	0.748	2.926		Unstimulated vs. IFNg	0.0037	**
							0.484	1.98	0.701	1.131	2.188		Unstimulated vs. NK cells	>0.9999	ns
							0.283	1.38	0.318	0.409	1.506		Unstimulated vs. IL-12/15	0.7152	ns
							0.292	1.813	0.447	0.725	2.001		Unstimulated vs. NK cells + IL-12/15	0.0011	**
							0.658	3.742	1.548	1.635	2.736
							1.074	2.786	1.047	1.566	2.879
												Kruskal-Wallis one-way ANOVA with post hoc Dunn’s test

## Sheet: Figure 8
Figure 8
		Graph				Raw data					Statistical test and p values
						GS	Rorc Cre x OX40L x GS	CD11c Cre x OX40L x GS	OX40KO x GS
						195.168	78.8477	173.27	47.1012		GS vs. Rorc Cre x OX40L x GS	>0.9999	ns
						55.7454	59.8948	200.584	14.2352		GS vs. CD11c Cre x OX40L x GS	>0.9999	ns
						108.019	99.601	187.457	17.5603		GS vs. OX40KO x GS	0.0021	**
						90.9867	77.7043	142.482	34.0136		Rorc Cre x OX40L x GS vs. CD11c Cre x OX40L x GS	>0.9999	ns
						70.305	80.8624	36.7366	19.2032		Rorc Cre x OX40L x GS vs. OX40KO x GS	0.0236	*
						126.261	155.163	46.8025	19.6121		CD11c Cre x OX40L x GS vs. OX40KO x GS	0.0099	**
						115.79	155.351	87.0519	33.6529
						54.0674	104.477	39.4931
							78.8144	52.5207
							79.7182	74.1119
							35.2216	77.8923			Kruskal-Wallis one-way ANOVA with post hoc Dunn’s test
							27.2023	29.1659
							26.6029
							40.9128
							41.4221
						GS	Rorc Cre x OX40L x GS	CD11c Cre x OX40L x GS	OX40KO x GS
						8.2832	4.11194	2.83776	5.96887		GS vs. Rorc Cre x OX40L x GS	0.0513	ns
						5.40636	3.64825	3.49231	0.530612		GS vs. CD11c Cre x OX40L x GS	>0.9999	ns
						6.71111	6.83819	22.0743	0.938118		GS vs. OX40KO x GS	0.0113	*
						9.00369	4.06412	2.52066	1.76126		Rorc Cre x OX40L x GS vs. CD11c Cre x OX40L x GS	0.0976	ns
						12.838	5.60244	10.2394	2.04889		Rorc Cre x OX40L x GS vs. OX40KO x GS	>0.9999	ns
						7.16771	3.28623	12.1913	3.40699		CD11c Cre x OX40L x GS vs. OX40KO x GS	0.0211	*
						14.5797	4.77137	14.5444
						3.46681	2.76378	13.5145
							2.3876	20.2238
							0.467416	7.57159
							2.05239	1.32559
							2.41482				Kruskal-Wallis one-way ANOVA with post hoc Dunn’s test
							3.42666
							2.24457
							3.51759
						GS	Rorc Cre x OX40L x GS	CD11c Cre x OX40L x GS	OX40KO x GS
						7.02861	3.04969	2.14811	4.8716		GS vs. Rorc Cre x OX40L x GS	0.0363	*
						3.66313	2.12715	2.81435	0.397959		GS vs. CD11c Cre x OX40L x GS	>0.9999	ns
						6.16296	4.65809	18.5223	0.649901		GS vs. OX40KO x GS	0.0164	*
						7.74908	2.98862	1.69422	1.45045		Rorc Cre x OX40L x GS vs. CD11c Cre x OX40L x GS	0.0698	ns
						10.9721	4.2603	12.1477	1.48079		Rorc Cre x OX40L x GS vs. OX40KO x GS	>0.9999	ns
						6.36364	2.26887	11.0573	2.72274		CD11c Cre x OX40L x GS vs. OX40KO x GS	0.0313	*
						13.3944	4.49649	14.8684
						2.93994	2.21616	12.4611
							2.08758	17.6754
							0.324561	6.18557
							1.39291	1.18046
							1.71635				Kruskal-Wallis one-way ANOVA with post hoc Dunn’s test
							2.37382
							1.66721
							2.72613
						GS	Rorc Cre x OX40L x GS	CD11c Cre x OX40L x GS	OX40KO x GS
						84.9	74.2	75.7	84.1		no Cre vs. Rorc Cre x OX40L x GS	0.0012	**
						67.8	58.3	80.6	79		no Cre vs. CD11c Cre x OX40L x GS	>0.9999	ns
						91.8	68.1	83.9	72.1		no Cre vs. OX40KO x GS	0.6927	ns
						86.1	73.5	67.2	82.4		Rorc Cre x OX40L x GS vs. CD11c Cre x OX40L x GS	0.0066	**
						85.5	76	91.7	72.3		Rorc Cre x OX40L x GS vs. OX40KO x GS	0.6461	ns
						82.4	69	81.3	79.9		CD11c Cre x OX40L x GS vs. OX40KO x GS	>0.9999	ns
						91.9	82.3	90.1
						84.8	67.6	82.3
							75.6	87.4
							63.8	81.7
							67.9	89.1
							71.1				Kruskal-Wallis one-way ANOVA with post hoc Dunn’s test
							69.3
							74.3
							77.5
						GS	Rorc Cre x OX40L x GS	CD11c Cre x OX40L x GS	OX40KO x GS
						5.14741	2.59693	3.02801	5.19205		GS vs. Rorc Cre x OX40L x GS	0.0232	*
						4.34196	1.75507	4.54855	1.81303		GS vs. CD11c Cre x OX40L x GS	>0.9999	ns
						4.92344	4.64013	5.52432	3.12605		GS vs. OX40KO x GS	0.1169	ns
						4.18301	2.7393	2.09125	2.05336		Rorc Cre x OX40L x GS vs. CD11c Cre x OX40L x GS	0.0085	**
						5.81091	2.94955	8.64346	4.16047		Rorc Cre x OX40L x GS vs. OX40KO x GS	>0.9999	ns
						9.19932	1.53434	10.9047	3.53982		CD11c Cre x OX40L x GS vs. OX40KO x GS	0.0767	ns
						18.0819	3.53422	10.5107
						5.60897	4.49704	14.1198
							3.59143	16.9925
							1.36986	12.5308
							4.67924	5.14218
							3.93185				Kruskal-Wallis one-way ANOVA with post hoc Dunn’s test
							8.74791
							3.89127
							2.91295
						GS	Rorc Cre x OX40L x GS	CD11c Cre x OX40L x GS	OX40KO x GS
						3.21912	1.02795	1.4383	2.78146		GS vs. Rorc Cre x OX40L x GS	0.0175	*
						2.4297	0.589391	2.43612	1.10482		GS vs. CD11c Cre x OX40L x GS	>0.9999	ns
						3.81625	2.11685	4.22703	1.71429		GS vs. OX40KO x GS	0.0785	ns
						2.93184	0.824903	0.988593	0.904872		Rorc Cre x OX40L x GS vs. CD11c Cre x OX40L x GS	0.0052	**
						3.02844	1.55239	6.62665	1.82764		Rorc Cre x OX40L x GS vs. OX40KO x GS	>0.9999	ns
						6.4736	0.606601	7.23764	1.85841		CD11c Cre x OX40L x GS vs. OX40KO x GS	0.0443	*
						12.3977	1.83861	8.14516
						3.60577	1.8639	10.7865
							1.81219	12.7068
							0.328767	8.83412
							2.62642	3.80332
							2.49017				Kruskal-Wallis one-way ANOVA with post hoc Dunn’s test
							4.70785
							2.14592
							1.83036
						GS	Rorc Cre x OX40L x GS	CD11c Cre x OX40L x GS	OX40KO x GS
						62.5	39.6	47.5	53.6		GS vs. Rorc Cre x OX40L x GS	0.0186	*
						56	33.6	53.6	51.6		GS vs. CD11c Cre x OX40L x GS	>0.9999	ns
						77.5	45.6	76.5	54.8		GS vs. OX40KO x GS	0.1581	ns
						70.1	30.1	47.3	44.1		Rorc Cre x OX40L x GS vs. CD11c Cre x OX40L x GS	0.0025	**
						52.1	52.6	76.7	43.9		Rorc Cre x OX40L x GS vs. OX40KO x GS	>0.9999	ns
						70.4	39.5	66.4	52.5		CD11c Cre x OX40L x GS vs. OX40KO x GS	0.0605	ns
						68.6	52	77.5
						64.3	41.4	76.4
							50.5	74.8
							24	70.5
							56.1	74
							63.3				Kruskal-Wallis one-way ANOVA with post hoc Dunn’s test
							53.8
							55.1
							62.8

## Sheet: Supplemmentary figure 1
	Figure 1
		Graph				Raw data					Statistical test and p values
						WT	PGK cre x OX40Lff	RORγtCre x OX40Lf/f	E8III Cre x OX40L	CD11c cre x OX40L		PGK cre x OX40Lff	0.0286	*
						58	0.16	52	40.4	0.53		vs.
						36.3	0.17	48.6	43	0.39		control
						43.4	0.06	51.8	46.1	0.26
						34.9	0.62	65.1	43.2	0.46		CD11c cre x OX40L	0.0286	*
												vs.
												control
											Mann-Whitney two tailed T test
						WT	PGK cre x OX40Lff	RORγtCre x OX40Lf/f	E8III Cre x OX40L	CD11c cre x OX40L		PGK cre x OX40Lff	0.0286	*
						4.17	0.43	1.62	2.54	4.52		vs.
						4.35	0.59	2.4	2.31	2.69		control
						4.64	0.57	2.23	2.25	2.41
						3.29	0.45	3.4	2.6	2.23
											Mann-Whitney two tailed T test
						WT	PGK cre x OX40Lff	RORγtCre x OX40Lf/f	E8III Cre x OX40L	CD11c cre x OX40L		PGK cre x OX40Lff	0.0286	*
						23.3	0.38	6.33	1.95	11.6		vs.
						25.2	0.14	6.63	0.8	14.1		control
						17.3	0.28	5.98	0.6	12.3
						20.6	0.14	6.42	0.74	13.7		RORγtCre x OX40Lf/f	0.0286	*
												vs.
												control
												E8III Cre x OX40Lf/f	0.0286	*
												vs.
												control
											Mann-Whitney two tailed T test
						WT	PGK cre x OX40Lff	RORγtCre x OX40Lf/f	E8III Cre x OX40L			PGK cre x OX40Lff	0.0286	*
						36.9	0	2.38	14.4			vs.
						14.1	0.76	4.47	10			control
						20	0	1.95	15
						16.6	0	6.21	17.1
												RORγtCre x OX40Lf/f	0.0286	*
												vs.
												control
											Mann-Whitney two tailed T test
						T cells	B cells	DCs	ILCs			DCs	0.0286	*
						20.3	11.4	65.3	6.67			vs.
						18.8	8.64	71.8	6.67			T cells
						15.4	7.54	64.2	13.3
						22.29	8.28	88.3	5			DCs	0.0286	*
												vs.
												B cells
												ILCs	0.0286	*
												vs.
												DCs
											Mann-Whitney two tailed T test
						T cells	B cells	DCs	ILCs			B cells	0.0286	*
						94	0.028	0.5	9.52			vs.
						92	0.021	0.51	15.7			T cells
						91.3	0.00604	0.39	17.9
						90	0.00887	1.14	14.3			DCs	0.0286	*
												vs.
												T cells
												ILCs	0.0286	*
												vs.
												T cells
											Mann-Whitney two tailed T test
												B cells	0.0286	*
						T cells	B cells	DCs	ILCs			vs.
						89.8	0.012	0.11	48.1			T cells
						90.2	0.014	0.18	74.3
						90.3	0.015	0.1	70			DCs	0.0286	*
						91	0.011	0.32	64.7			vs.
						94.7	0.022	2.3	86.1			T cells
												ILCs	0.0286	*
												vs.
												B cells
											Mann-Whitney two tailed T test

## Sheet: Supplemmentary figure 2
	Figure 2	Graph				Raw data					Statistical test and p values
							E8III Cre	E8III Cre x OX40L	CD30-/- x OX40-/-
							11.7742	7.07434	3.39479			E8III Cre vs. E8III Cre x OX40L	>0.9999	ns
							7.76546	9.81579	4.63357			E8III Cre vs. CD30-/- x OX40-/-	0.0137	*
							8.28844	7.22852	4.1473			E8III Cre x OX40L vs. CD30-/- x OX40-/-	0.0685	ns
							4.14678	3.43606	3.07321
							8.05435	2.11672	0.856829
							4.57601	10.0734	1.90904
							6.38145	10.4942	0.857556
							6.39236	4.19139
								2.79902			Kruskal-Wallis one-way ANOVA with post hoc Dunn’s test
							E8III Cre	E8III Cre x OX40L	CD30-/- x OX40-/-			E8III Cre vs. E8III Cre x OX40L	0.9425	ns
							6.83586	5.33772	0.739802			E8III Cre vs. CD30-/- x OX40-/-	0.0055	**
							4.60554	3.23741	2.09533			E8III Cre x OX40L vs. CD30-/- x OX40-/-	0.0769	ns
							3.0087	2.96161	1.48864
							2.23972	1.15124	0.96848
							3.60991	0.725071	0.177591
							1.69815	3.27953	0.562537
							2.44285	3.97922	0.135404
							2.99759	1.23887
								0.909834
											Kruskal-Wallis one-way ANOVA with post hoc Dunn’s test
							Mb1cre	Mb1cre x OX40L f.f	OX40-/-
							5.66422	9.78028	4.83827			Mb1cre vs. Mb1cre x OX40L f.f	0.6987	ns
							8.15117	7.02142	8.36482			Mb1cre vs. OX40-/-	>0.9999	ns
							2.17246	4.16422	8.38755			Mb1cre x OX40L f.f vs. OX40-/-	0.4349	ns
							7.33546	6.26773	5.12021
							5.37451	10.1854	3.83019
							5.30265	9.64046
							11.5517	7.58405
								8.08475
								9.35563
											Kruskal-Wallis one-way ANOVA with post hoc Dunn’s test
							Mb1cre	Mb1cre x OX40L f.f	OX40-/-			Mb1cre vs. Mb1cre x OX40L f.f	>0.9999	ns
							2.86029	4.99112	1.14628			Mb1cre vs. OX40-/-	0.0176	*
							4.14598	1.77885	1.01695			Mb1cre x OX40L f.f vs. OX40-/-	0.025	*
							3.08834	2.05369	2.36209
							3.50584	2.29066	1.05241
							2.708	4.30669	1.15327
							4.30962	5.49919
							8.08663	6.80214
								3.78879
											Kruskal-Wallis one-way ANOVA with post hoc Dunn’s test

[truncated: 4 more sheets: Supplemmentary figure 3, Supplemmentary figure 4, Supplemmentary figure 6, Supplemmentary figure 7]
